# Supplementary material for: Dugesia sicula (Platyhelminthes, Tricladida): the colonizing success of an asexual Planarian
Source: BMC Evol Biol. 2013 Dec 11;13:268. doi: 10.1186/1471-2148-13-268 (PMC3922848; doi:10.1186/1471-2148-13-268)
Supplement: Additional file 2: Table S1 — Genetic diversity in the populations. Table S2. Genetic diversity in the cloned individuals. Table S3. Chi-square test for the distribution of substitutions along the three codon positions (null hypothesis equifrequent distribution, 1:1:1). [file 1471-2148-13-268-S2.xlsx]

## Sheet: Table 1
Table S1.
		N individuals		Non-polymorphic individuals
Origin	Code	Total	Polymorphic	N	S	h	HD	π
PN Garajonay, La Gomera, Canary Is., Spain	s01	6	2	4	0	1	0	0
Setti Fatma, Ourika, Morocco	s02	9	3	6	6	2	0.33333	0.00321
Morocco	s03	9	0	9	0	1	0	0
Andalusia, Spain	s04	1	0	1	-	-	-	-
River Chíllar, Malaga, Spain	s05	6	4	2	6	2	1	0.00962
Es Corralassos, Eivissa, Balearic Is., Spain	s06	10	8	2	1	2	1	0.0016
Algendar, Menorca, Balearic Is., Spain	s07	3	0	3	0	1	0	0
Binimel·là, Salairó, Menorca, Balearic Is., Spain	s08	11	0	11	0	1	0	0
Antella, Valencia, Spain	s09	15	7	8	12	2	0.42857	0.00824
Casas del Río, Valencia, Spain	s10	13	5	8	1	2	0.25	0.0004
Júcar, Villalba de la Sierra, Cuenca, Spain	s11	15	1	14	0	1	0	0
Ullals, Tarragona, Spain	s12	15	10	5	0	1	0	0
Torre de la Carrova, Tarragona, Spain	s13	15	8	7	0	1	0	0
Duesaigües, Tarragona, Spain	s14	9	1	8	1	2	0.25	0.0004
Montjuïc, Barcelona, Spain	s15	6	0	6	0	1	0	0
Montjuïc, Barcelona, Spain	s16	17	0	17	0	1	0	0
P. Laberint, Barcelona, Spain	s17	3	0	3	0	1	0	0
Orfens, Girona, Spain	s18	1	0	1	-	-	-	-
Fluvià, Girona, Spain	s19	14	0	14	0	1	0	0
Le Pont de Reynès, Languedoc-Roussillon, Fr.	s20	16	0	16	0	1	0	0
Lunaç, Languedoc-Roussillon, France	s21	14	0	14	0	1	0	0
Prades-le-Lez, Languedoc-Roussillon, France	s22	15	1	14	1	2	0.14286	0.00023
River Herault, France	s23	11	0	11	0	1	0	0
Invrea, Liguria, Italy	s24	7	5	2	0	1	0	0
Bisagno, Liguria, Italy	s25	3	3	0	-	-	-	-
Rapallo, Genova, Italy	s26	15	12	3	0	1	0	0
Isola de l'Asinara, Sardinia, Italy	s27	15	0	15	0	1	0	0
Isola de Tavolara, Sardinia, Italy	s28	15	0	15	0	1	0	0
Torre Argentina, Sardinia, Italy	s29	12	1	11	0	1	0	0
Acqua sa Murta, Sardinia, Italy	s30	1	0	1	-	-	-	-
Acqua sa Canna, Sardinia, Italy	s31	14	9	5	11	3	0.8	0.01058
River Joumine, Tunisia	s32	8	0	8	0	1	0	0
Fourna, Tunisia	s33	7	7	0	-	-	-	-
Lebna, Tunisia	s34	8	0	8	11	2	0.25	0.00441
Kherba, Tunisia	s35	11	0	11	1	2	0.18182	0.00029
Soukra, Tunisia	s36	6	0	6	11	2	0.53333	0.0094
Chiba, Tunisia	s37	10	0	10	0	1	0	0
Siliana, Tunisia	s38	10	0	10	0	1	0	0
Boussadia, Tunisia	s39	15	0	15	11	2	0.13333	0.00235
Lakhmes, Tunisia	s40	10	0	10	0	1	0	0
Aïn Ghanim, Tunisia	s41	3	0	3	0	1	0	0
Leben, Tunisia	s42	20	0	20	0	1	0	0
Gabès, Tunisia	s43	6	0	6	0	1	0	0
Aïn Chebika, Tunisia	s44	10	0	10	0	1	0	0
Fra. Di Marsala, O Sossio, Sicily, Italy	s45	15	3	12	0	1	0	0
Marausa, Sicily, Italy	s46	14	0	14	0	1	0	0
Sorgente, Sicily, Italy	s47	15	12	3	11	2	0.66667	0.01175
Castellammare del Golfo, Sicily, Italy	s48	15	8	7	11	2	0.28571	0.00504
Ponte Saraceni on river Simeto, Sicily, Italy	s49	11	0	11	0	1	0	0
Casale del Simeto, Sicily, Italy	s50	10	1	9	0	1	0	0
Smertos-Filiates, Greece	s51	14	1	13	4	4	0.42308	0.00099
Cephalonia, Greece	s52	6	6	0	-	-	-	-
Kirinthos-Mandoudi, Eubea, Greece	s53	15	12	3	0	1	0	0
Nomia-Kalives, Peloponnese, Greece	s54	13	1	12	0	1	0	0
Crete, Greece	s55	13	3	10	3	4	0.53333	0.00096
Rhodes, Greece	s56	11	8	3	0	1	0	0
Samos, Greece	s57	14	8	6	0	1	0	0
Chios, Greece	s58	13	13	0	-	-	-	-
	Total	619	163	456	24	15	0.49135	0.00808

## Sheet: Table 2
Origin	Code	Individual	polymorphic/ heteroplasmic	Haplotype	Sequenced clons	N	S	h	HD	π	Discarded sequences	A	A-like	B	B-like	C	C-like
Es Corralassos, Eivissa, Balearic Islands, Spain	s06	s06.07	Yes/Yes		8	8	19	7	0.96429	0.01217			1	2	2	1	2	8
Riu Herault, France	s23	s23.02	No/No	A	8	8	1	2	0.25	0.00047		7	1					8
		s23.09	No/No	A	7	7	1	2	0.28571	0.00053		6	1					7
Rapallo, Genova, Italy	s26	s26.12	Yes/Yes		10	10	20	7	0.86667	0.01047			1	4	3	1	1	10
Illa de l'Asinara, Sardinia, Italy	s27	s27.14	No/yes	B	11	11	8	4	0.6	0.00433				7	2	2		11
		s27.19	No/yes	B	11	11	11	6	0.72727	0.00372				6	4	1		11
Acqua sa Canna, Sardenia, Italy	s31	s31.18	Yes/Yes		29	29	25	15	0.85222	0.01355		6	6		2	10	5	29
		s31.20	Yes/Yes		9	9	16	6	0.83333	0.01345		4	1	1	1		2	9
Fourna, Tunisia	s33	s33.10	Yes/Yes		4	4	5	4	1	0.00466					4			4
Soukra, Tunisia	s36	s36.03	No/No	A	10	9	4	5	0.72222	0.00166	1	5	4					9
sexual population		s36.12	No/No	B	10	10	7	7	0.86667	0.00261				4	6			10
Boussadia, Tunisia	s39	s39.08	No/No	A	7	7	5	6	0.95238	0.00301		1	6					7
sexual population		s39.11	No/No	A	10	10	7	7	0.86667	0.00261		4	6					10
		s39.14	No/No	B	10	10	2	3	0.51111	0.00103				7	3			10
Leben, Tunisia	s42	s42.10	No/yes	B	9	9	17	8	0.97222	0.0119			3	1	5			9
Sorgente, Sicily, Italy	s47	s47.03	Yes/Yes		9	8	16	7	0.96429	0.01111	1		6		2			8
		s47.11	Yes/Yes		10	8	11	6	0.89286	0.00865	2	1	1	3	3			8
Castellammare del Golfo, Sicily, Italy	s48	s48.04	Yes/Yes		12	12	15	5	0.66667	0.01078		7	1	2		1	1	12
		s48.10	Yes/No		10	10	4	4	0.53333	0.00149				7	3			10
Crete, Greece	s55	s55.10	Yes/Yes		3	3	8	3	1	0.00993			1	1	1			3
Rhodes, Greece	s56	s56.15	Yes/Yes		7	7	12	3	0.66667	0.01029		2			5			7
					204	200	94	86	0.89799	0.01254	4	43	39	45	46	16	11	200
	Non-heteroplasmics b					71	3.875	4.5	0.623511	0.00167625	Mean values per individual
	Heteroplasmics a					129	14.0769	6.23077	0.846653	0.00961615	Mean values per individual
	a all individuals that showed a significant difference to the expected number of polymorphic sites due to polymerase mistakes are considerd heteroplasmic here.
	b the individuals showing no significant difference to the number of polymorphic sites due to the polymerase mistakes are included here
Section of Table 1 showing the values for populations for which some individuals had been cloned and sequenced
		N individuals		Non polymorphic individuals
Origin	Code	Total	Polymorphic	N	S	h	HD	π
Es Corralassos, Eivissa, Balearic Is., Spain	s06	10	8	2	1	2	1	0.0016
River Herault, France	s23	11	0	11	0	1	0	0
Rapallo, Genova, Italy	s26	15	12	3	0	1	0	0
Acqua sa Canna, Sardinia, Italy	s31	14	9	5	11	3	0.8	0.01058
Fourna, Tunisia	s33	7	7	0	-	-	-	-
Soukra, Tunisia	s36	6	0	6	11	2	0.53333	0.0094
Boussadia, Tunisia	s39	15	0	15	11	2	0.13333	0.00235
Leben, Tunisia	s42	20	0	20	0	1	0	0
Sorgente, Sicily, Italy	s47	15	12	3	11	2	0.66667	0.01175
Castellammare del Golfo, Sicily, Italy	s48	15	8	7	11	2	0.28571	0.00504
Crete, Greece	s55	13	3	10	3	4	0.53333	0.00096
Rhodes, Greece	s56	11	8	3	0	1	0	0
All the populations (including those not shwon here)		152	67	85	24	15	0.49135	0.00808

## Sheet: Table 3
			Codon position
	Individuals		1st	2nd	3d	Total	Xhi square p value
	non-heteroplasmic	Observed	10	11	11	32
		Expected	10.6667	10.6667	10.6667		0.969233
	heterplasmic	Observed	33	16	140	189
		Expected	63	63	63		7.04673e-32
	All	Observed	43	27	151	221
		Expected	73.6667	73.6667	73.6667		1.51307e-27
